# Supplementary material for: Vertical Metabolome Transfer from Mother to Child: An Explainable Machine Learning Method for Detecting Metabolomic Heritability
Source: Metabolites. 2024 Feb 24;14(3):136. doi: 10.3390/metabo14030136 (PMC10972480; doi:10.3390/metabo14030136)
Supplement: Supplementary file 1 [file metabolites-14-00136-s001.zip]

Archive with 1 entries (1 files):
- metabolites-2816191-supplementary.pdf
